# Supplementary material for: Syngas Production Improvement from CO2RR Using Cu-Sn Electrodeposited Catalysts
Source: Materials (Basel). 2024 Dec 30;18(1):105. doi: 10.3390/ma18010105 (PMC11722079; doi:10.3390/ma18010105)
Supplement: Supplementary file 1 [file materials-18-00105-s001.zip]

Archive with 1 entries (1 files):
- materials-3357284-supplementary.pdf
